# Supplementary material for: Survey-based data describing readiness to adopt an electronic pregnancy registration-monitoring system amongst health workers
Source: Data Brief. 2020 Aug 18;32:106192. doi: 10.1016/j.dib.2020.106192 (PMC7452415; doi:10.1016/j.dib.2020.106192)
Supplement: Supplementary file 1 [file mmc1.xml]

<?xml version="1.0" encoding="utf-8" standalone="no"?>
<data>
  <datasets>
    <author>hakiem@uinjkt.ac.id</author>
    <type>1</type>
    <dataset>
      <name>Dataset of determinants to health workers readiness towards e-pregnancy monitoring system</name>
      <caption />
      <description>An Individual-based questionnaire-based  from respondents who are involved in the ANC registration and monitoring process</description>
      <filetype>
        <name />
      </filetype>
      <filesize />
      <source>0</source>
      <sourcename>Original Data</sourcename>
      <access>
        <type>1</type>
        <name>Data available in data repository</name>
        <reponame>Mendeley Data</reponame>
        <PersistentId>10.17632/p67yb9z8ph.2</PersistentId>
        <deeplinkurl>http://dx.doi.org/10.17632/p67yb9z8ph.2 </deeplinkurl>
      </access>
    </dataset>
  </datasets>
</data>
